# Supplementary material for: ABC transporter activity linked to radiation resistance and molecular subtype in pediatric medulloblastoma
Source: Exp Hematol Oncol. 2013 Oct 4;2:26. doi: 10.1186/2162-3619-2-26 (PMC3851566; doi:10.1186/2162-3619-2-26)
Supplement: Additional file 2 — Differential expression analysis summary for all ABC transporter family genes present in dataset NCBI GEO GSE10327, by molecular subtype. Statistical significance data matrix for all subtype comparisons with all represented ABC gene family members (in 62 medulloblastoma cases), by GEO2R analysis. Relationships with p-values < 0.001 are highlighted. [file 2162-3619-2-26-S2.xls]

## Sheet: Sheet1
Ingram et al. Additional File 2:
Differential expression analysis summary for all ABC transporter family genes present in dataset NCBI GEO GSE10327, by molecular subtype. [Significance (p-value) matrix for all molecular subtype comparisons, for 62 medulloblastoma cases]
	Key:		= Adj. P-value less than 0.000001				Note that Probesets for multiple transcripts are present for some genes
			= Adj. P-value less than 0.0001				Platform = GPL570, [HG-U133_Plus_2] Affymetrix Human Genome U133 Plus 2.0 Array
			= Adj. P-value less than 0.001				Group designations as in Kool et al. 2008 (Group A = WNT associated, Group B = SHH associated, while
							Group C + Group D = Group 4 and Group E = Group 3 in consensus nomenclature of Taylor et al. 2012)
		Adjusted p-value for all medulloblastoma sub-type comparisons (Analysis performed with GEO2R, Benjamini & Hochberg multiple-testing correction applied)
Probeset ID	Gene.symbol	A vs BCDE	B vs ACDE	C vs ABDE	D vs ABCE	E vs ABCD	AB vs CDE	AC vs BDE	AD vs BCE	AE vs BCD	BC vs AED	BD vs ACE	BE vs ACD	CD vs ABE	CE vs ABD	DE vs ABC
1570279_at	ABCA1	0.0207	0.657	0.723	0.887	0.897	0.362	0.490694	0.36776	0.233	0.505	0.673257	0.552	0.545	0.650638	0.782
203504_s_at	ABCA1	2.78e-05	0.00504	0.705	0.66	0.232	0.892	0.00383154	0.00233689	0.316	0.191	0.229602	3.74e-05	0.317	0.668004	0.641
203505_at	ABCA1	4.01e-05	0.0116	0.852	0.577	0.226	0.811	0.0114428	0.00168938	0.341	0.167	0.351913	0.000104	0.388	0.526268	0.698
216066_at	ABCA1	0.643	0.648	0.569	0.801	0.76	0.931	0.883282	0.680629	0.418	0.371	0.929948	0.981	0.774	0.92709	0.565
210099_at	ABCA2	0.725	0.97	0.951	0.644	0.441	0.839	0.80884	0.604046	0.629	0.986	0.802498	0.419	0.568	0.602629	0.828
210100_s_at	ABCA2	0.228	0.718	0.111	0.859	0.539	0.718	0.716075	0.444146	0.0682	0.0829	0.934573	0.822	0.21	0.679566	0.427
212772_s_at	ABCA2	0.234	0.754	0.145	0.501	0.928	0.689	0.764122	0.195483	0.319	0.12	0.873176	0.902	0.561	0.365001	0.507
204343_at	ABCA3	0.106	8.45e-05	0.0475	0.965	0.908	0.0787	0.00291955	0.416909	0.429	0.539	0.011879	0.000498	0.0414	0.21313	0.935
1569102_at	ABCA4	0.966	0.651	0.368	0.59	0.958	0.691	0.466053	0.778807	0.917	0.823	0.443725	0.784	0.773	0.433774	0.761
210082_at	ABCA4	0.604	0.0131	0.195	0.0525	0.331	0.111	0.582098	0.0447365	0.108	0.000273	0.911968	0.51	0.756	0.928836	0.0017
213353_at	ABCA5	0.819	0.994	0.587	0.837	0.266	0.876	0.541995	0.805913	0.391	0.711	0.902668	0.301	0.366	0.79186	0.525
241705_at	ABCA5	0.729	0.612	0.542	0.982	0.422	0.846	0.821634	0.870491	0.204	0.326	0.77383	0.811	0.541	0.921774	0.46
217504_at	ABCA6	0.339	0.000845	0.596	0.577	0.837	0.0631	0.267751	0.30898	0.293	0.139	0.159952	0.0328	0.187	0.474352	0.458
219577_s_at	ABCA7	0.97	0.169	0.148	0.285	0.0856	0.221	0.292207	0.474991	0.0924	0.00641	0.93447	0.852	0.788	0.949839	0.00408
1565778_at	ABCA8	0.358	0.308	0.289	0.928	0.616	0.835	0.111036	0.771828	0.99	0.966	0.452473	0.0958	0.359	0.834178	0.559
1565780_at	ABCA8	0.834	0.667	0.928	0.106	0.397	0.817	0.980802	0.177043	0.501	0.709	0.5591	0.155	0.188	0.406015	0.786
204719_at	ABCA8	0.174	3.16e-09	0.65	0.24	0.484	0.00107	0.198918	0.0489012	0.0404	0.00118	0.0242013	0.00188	0.0584	0.239884	0.0492
235335_at	ABCA9	0.012	0.000871	0.638	0.586	0.508	0.443	0.0416021	0.559644	0.00353	0.121	0.0021113	0.136	0.993	0.247327	0.908
239185_at	ABCA9	0.0398	0.622	0.557	0.978	0.961	0.478	0.703432	0.29948	0.223	0.344	0.785479	0.62	0.56	0.60022	0.978
242541_at	ABCA9	0.00204	0.000275	0.959	0.91	0.535	0.513	0.0866021	0.174738	0.00103	0.0134	0.0083994	0.08	0.958	0.554774	0.679
215465_at	ABCA12	0.811	0.169	0.46	0.778	0.395	0.111	0.711461	0.759611	0.517	0.853	0.218597	0.884	0.694	0.100299	0.685
1553295_at	ABCA13	0.87	0.862	0.973	0.994	0.959	0.965	0.960796	0.94231	0.847	0.897	0.923558	0.946	0.975	0.983731	0.952
1553604_at	ABCA13	0.178	0.504	0.389	0.737	0.558	0.854	0.0874621	0.789322	0.898	0.925	0.44373	0.157	0.663	0.939755	0.343
1553605_a_at	ABCA13	0.976	0.765	0.709	0.808	0.94	0.788	0.753233	0.902858	0.899	0.962	0.687036	0.897	0.894	0.695293	0.936
209993_at	ABCB1	0.000148	0.0501	0.555	0.466	0.406	0.662	0.261003	0.317799	3.88e-05	0.0228	0.0278408	0.644	0.112	0.904942	0.919
243951_at	ABCB1	0.0919	0.0134	0.961	0.936	0.536	0.484	0.349459	0.511494	0.0271	0.109	0.0835519	0.338	0.981	0.558451	0.652
1570505_at	ABCB4	0.355	7.44e-05	0.542	0.975	0.236	0.0188	0.243896	0.664843	0.029	0.0714	0.0104965	0.153	0.48	0.0749721	0.305
207819_s_at	ABCB4	0.652	7.26e-07	0.0233	0.911	0.383	0.000337	0.023925	0.922553	0.149	0.366	0.0003332	0.0197	0.049	0.00172626	0.554
209994_s_at	ABCB4///ABCB1	0.0286	9.62e-06	0.962	0.976	0.101	0.0936	0.227791	0.313341	0.000181	0.00222	0.0024124	0.176	0.981	0.187998	0.214
1555371_at	ABCB5	0.12	0.646	0.721	0.698	0.645	0.0717	0.72311	0.756822	0.751	0.987	0.981783	0.948	0.362	0.406666	0.379
1569072_s_at	ABCB5	0.116	0.832	0.191	0.0948	0.137	0.146	0.922703	0.857261	0.00221	0.503	0.410981	0.0962	0.000463	0.963673	0.971
240717_at	ABCB5	0.241	0.25	0.684	0.0916	0.584	0.872	0.865582	0.017424	0.936	0.177	0.840636	0.0647	0.367	0.329405	0.602
243167_at	ABCB5	0.823	0.806	0.763	0.973	0.772	0.946	0.919031	0.907082	0.563	0.661	0.904734	0.931	0.77	0.986552	0.744
203191_at	ABCB6	0.0246	0.738	0.756	0.695	0.961	0.316	0.481136	0.553281	0.179	0.595	0.580086	0.717	0.391	0.766489	0.708
203192_at	ABCB6	0.00196	0.872	0.156	0.321	0.58	0.072	0.795048	0.619569	0.00141	0.194	0.410981	0.715	0.0044	0.71864	0.896
209620_s_at	ABCB7	0.827	0.000369	0.0074	0.251	0.38	0.00485	0.0185508	0.336101	0.489	0.889	0.309435	7.52e-06	9.37e-06	0.380828	0.964
206317_s_at	ABCB8	0.97	0.377	0.882	0.747	0.921	0.427	0.88666	0.830831	0.868	0.715	0.807185	0.61	0.576	0.819443	0.692
229539_at	ABCB8	0.153	0.0837	0.139	0.151	0.897	0.00192	0.826566	0.893046	0.209	0.985	0.952766	0.0858	0.000565	0.399484	0.416
1555323_at	ABCB9	0.101	0.517	0.977	0.6	0.907	0.732	0.440539	0.797398	0.168	0.655	0.356604	0.748	0.57	0.939666	0.832
207321_s_at	ABCB9	0.689	0.0453	0.993	0.958	0.261	0.184	0.837632	0.834164	0.105	0.18	0.238048	0.754	0.946	0.377245	0.308
214209_s_at	ABCB9	0.766	0.00109	0.949	0.377	0.347	0.0136	0.829067	0.414159	0.176	0.0315	0.284411	0.239	0.329	0.390076	0.0551
223320_s_at	ABCB10	0.725	0.644	0.668	0.834	0.657	0.875	0.547014	0.753629	0.827	0.993	0.909615	0.303	0.432	0.976773	0.842
208288_at	ABCB11	0.438	0.684	0.402	0.519	0.841	0.922	0.201426	0.975069	0.855	0.827	0.415375	0.508	0.872	0.750227	0.415
211224_s_at	ABCB11	0.849	0.558	0.905	0.999	0.891	0.706	0.835173	0.939435	0.73	0.821	0.713797	0.804	0.889	0.808179	0.886
202804_at	ABCC1	0.00521	0.906	0.165	0.514	0.921	0.0312	0.854061	0.5418	0.0331	0.4	0.771129	0.814	0.0162	0.405296	0.752
202805_s_at	ABCC1	0.0291	0.948	0.178	0.888	0.913	0.17	0.969843	0.406058	0.082	0.275	0.88913	0.946	0.103	0.431089	0.995
206155_at	ABCC2	0.774	0.727	0.698	0.848	0.971	0.526	0.900921	0.998355	0.798	0.974	0.944973	0.722	0.478	0.819248	0.926
208161_s_at	ABCC3	0.842	0.0722	0.906	0.0941	0.99	0.0533	0.998414	0.353311	0.914	0.324	0.993449	0.161	0.0654	0.921316	0.183
209641_s_at	ABCC3	0.451	0.923	0.0893	0.632	0.733	0.697	0.511011	0.421767	0.274	0.15	0.833646	0.8	0.34	0.469261	0.402
214979_at	ABCC3	0.733	0.534	0.945	0.814	0.54	0.776	0.923675	0.998755	0.287	0.627	0.526811	0.949	0.728	0.690109	0.77
230682_x_at	ABCC3	0.828	0.101	0.911	0.0451	0.965	0.0697	0.827533	0.243967	0.943	0.189	0.889532	0.233	0.103	0.972464	0.0867
239217_x_at	ABCC3	0.358	0.149	0.517	0.568	0.691	0.0186	0.981007	0.979025	0.937	0.791	0.721001	0.607	0.14	0.289154	0.322
242553_at	ABCC3	0.051	0.251	0.263	0.374	0.866	0.00341	0.949904	0.863472	0.37	0.981	0.940898	0.558	0.0167	0.237549	0.327
1558460_at	ABCC5	0.457	0.39	0.479	0.937	0.632	0.838	0.256385	0.692126	0.968	0.986	0.659382	0.138	0.376	0.950424	0.728
209380_s_at	ABCC5	0.00448	1.44e-05	0.858	0.611	0.87	0.229	0.0700563	0.0223421	0.0203	0.00694	0.0376139	0.00309	0.419	0.740996	0.519
226363_at	ABCC5	5.26e-05	0.125	0.082	0.868	0.433	0.4	0.696351	0.0701861	2.33e-05	0.00145	0.228852	0.791	0.0399	0.703897	0.637
208480_s_at	ABCC6	0.984	0.921	0.37	0.682	0.864	0.906	0.509835	0.799835	0.808	0.607	0.722556	0.757	0.694	0.697802	0.57
214033_at	ABCC6	0.47	0.0167	0.0655	0.452	0.00386	0.181	0.443951	0.297981	0.000586	2.39e-05	0.483797	0.873	0.43	0.797875	0.000543
215559_at	ABCC6	0.647	0.902	0.166	0.541	0.00165	0.861	0.131625	0.475673	0.0391	0.406	0.793294	0.00667	0.0193	0.542336	0.159
210245_at	ABCC8	0.866	0.99	0.776	0.956	0.85	0.914	0.906427	0.974995	0.688	0.834	0.966034	0.84	0.684	0.979538	0.891
210246_s_at	ABCC8	0.277	2.19e-08	0.0194	0.132	0.589	0.000866	0.00383039	0.0354131	0.957	0.253	0.0763145	5.59e-09	7.2e-06	0.343194	0.675
1557374_at	ABCC9	0.00254	0.265	0.589	0.00597	0.997	0.000194	0.411276	0.856378	0.0459	0.854	0.449469	0.367	0.000258	0.69615	0.0252
208462_s_at	ABCC9	0.285	0.339	0.82	0.736	0.664	0.921	0.399087	0.387484	0.908	0.742	0.785678	0.129	0.492	0.893842	0.917
208561_at	ABCC9	0.11	0.204	0.617	0.068	0.986	0.00555	0.790707	0.81192	0.321	0.78	0.833576	0.333	0.00824	0.688596	0.137
208562_s_at	ABCC9	0.0286	0.113	0.467	0.0124	0.961	0.000317	0.735068	0.735618	0.112	0.779	0.700244	0.161	0.000222	0.656558	0.0572
235578_at	ABCC9	0.773	0.857	0.822	0.89	0.992	0.665	0.977009	0.979265	0.835	0.972	0.98859	0.873	0.652	0.880702	0.928
213485_s_at	ABCC10	0.000638	0.565	0.867	0.149	0.376	0.000901	0.147908	0.73674	0.384	0.86	0.695245	0.809	0.0841	0.327068	0.0129
215873_x_at	ABCC10	0.000295	0.245	0.372	0.118	0.564	2.04e-05	0.436569	0.737088	0.197	0.964	0.882059	0.835	0.00372	0.130586	0.0263
1554911_at	ABCC11	0.744	0.301	0.899	0.436	0.971	0.533	0.964803	0.449965	0.777	0.385	0.938744	0.46	0.6	0.959663	0.515
224146_s_at	ABCC11	0.338	0.939	0.976	0.405	0.88	0.585	0.669135	0.963401	0.339	0.949	0.536658	0.919	0.392	0.915276	0.715
1552590_a_at	ABCC12	0.983	0.0316	0.0176	0.761	0.948	0.0466	0.0736195	0.847652	0.944	0.903	0.0669853	0.124	0.0809	0.041848	0.891
1553410_a_at	ABCC12	0.0151	0.348	0.000809	0.929	0.993	0.00217	0.432131	0.173308	0.102	0.155	0.484697	0.439	0.00244	0.0082518	0.938
1552582_at	ABCC13	0.134	0.98	0.589	0.562	0.907	0.277	0.838604	0.854741	0.202	0.729	0.737468	0.869	0.175	0.819331	0.806
1552583_s_at	ABCC13	0.305	0.656	0.239	0.33	0.488	0.171	0.819332	0.93794	0.0764	0.704	0.822443	0.198	0.0106	0.87245	0.958
1555265_at	ABCC13	0.527	0.499	0.772	0.366	0.572	0.192	0.516821	0.859034	0.882	0.424	0.934644	0.99	0.676	0.869758	0.127
233371_at	ABCC13	0.849	0.948	0.878	0.121	0.341	0.949	0.809041	0.399895	0.214	0.956	0.263564	0.431	0.252	0.31368	0.85
205142_x_at	ABCD1	0.961	0.00223	0.689	0.191	0.0995	0.00822	0.785663	0.35885	0.101	0.00317	0.512782	0.574	0.545	0.512049	0.00198
216418_at	ABCD1	0.688	0.946	0.513	0.954	0.914	0.701	0.823206	0.829563	0.641	0.705	0.934644	0.843	0.55	0.757946	0.867
207583_at	ABCD2	0.000336	0.0525	0.534	0.151	0.0737	2.18e-07	0.317512	0.690898	0.723	0.595	0.899084	0.992	0.0165	0.0230506	0.000692
1554878_a_at	ABCD3	1	0.882	0.259	0.731	0.735	0.882	0.393675	0.840327	0.681	0.537	0.72427	0.585	0.519	0.713899	0.482
202850_at	ABCD3	0.394	0.479	0.211	0.769	0.545	0.956	0.086392	0.901516	0.942	0.8	0.450739	0.138	0.417	0.808928	0.357
203981_s_at	ABCD4	0.15	0.817	0.771	0.683	0.812	0.165	0.718383	0.799447	0.623	0.967	0.934203	0.953	0.394	0.598497	0.515
203982_s_at	ABCD4	0.0141	0.76	0.954	0.718	0.681	0.243	0.251097	0.473126	0.395	0.804	0.614986	0.416	0.645	0.673424	0.425
201872_s_at	ABCE1	0.786	0.131	0.133	0.267	0.447	0.0776	0.388851	0.636956	0.25	0.97	0.910709	0.0146	0.00204	0.78355	0.937
201873_s_at	ABCE1	0.707	0.329	0.301	0.365	0.608	0.17	0.637054	0.773019	0.325	0.962	0.989818	0.101	0.0199	0.849769	0.909
200045_at	ABCF1	0.000495	0.295	0.384	0.737	0.06	6.12e-05	0.45858	0.209701	0.79	0.985	0.750638	0.655	0.15	0.00867598	0.0408
207622_s_at	ABCF2	0.452	0.477	0.681	0.716	0.284	0.916	0.977226	0.951543	0.0546	0.333	0.409992	0.801	0.34	0.734052	0.642
207623_at	ABCF2	0.719	0.514	0.979	0.154	0.911	0.305	0.837504	0.542087	0.659	0.655	0.741285	0.453	0.2	0.900001	0.402
209246_at	ABCF2	0.202	0.0346	0.213	0.0891	0.955	0.000798	0.867962	0.771419	0.325	0.82	0.932483	0.0634	0.000496	0.418848	0.244
209247_s_at	ABCF2	0.215	0.329	0.511	0.761	0.232	0.971	0.953477	0.802567	0.0131	0.139	0.335097	0.875	0.245	0.816416	0.559
202394_s_at	ABCF3	0.459	0.024	0.944	0.325	0.97	0.222	0.64729	0.207617	0.566	0.163	0.630398	0.0903	0.278	0.927525	0.416
209735_at	ABCG2	0.0105	0.337	0.674	0.267	0.393	0.575	0.464431	0.803066	0.00137	0.232	0.0860966	0.981	0.0758	0.820103	0.97
207593_at	ABCG4	0.594	0.000203	0.977	0.288	0.284	0.0106	0.822678	0.243967	0.0867	0.00604	0.239868	0.174	0.347	0.435893	0.0255
205043_at	CFTR (=ABCC7)	0.0919	0.577	0.598	0.0023	0.97	0.0424	0.113699	0.403913	0.315	0.341	0.172515	0.705	0.0627	0.747358	0.00849
215702_s_at	CFTR (=ABCC7)	0.719	0.936	0.0786	0.315	0.941	0.714	0.3336	0.331466	0.706	0.241	0.460876	0.869	0.605	0.246222	0.365
215703_at	CFTR (=ABCC7)	0.118	0.917	0.327	0.994	0.921	0.203	0.985672	0.468396	0.429	0.571	0.94667	0.978	0.32	0.346991	0.923
217026_at	CFTR (=ABCC7)	0.485	0.958	0.834	0.131	0.71	0.682	0.545422	0.644638	0.275	0.92	0.284264	0.742	0.307	0.56231	0.57
234702_x_at	CFTR (=ABCC7)	0.385	0.532	0.613	0.529	0.99	0.146	0.98391	0.997569	0.593	0.988	0.99682	0.635	0.17	0.691255	0.621
234706_x_at	CFTR (=ABCC7)	0.199	0.954	0.983	0.583	0.795	0.318	0.498748	0.894237	0.701	0.963	0.777607	0.826	0.621	0.842293	0.421
204769_s_at	TAP2 (=subfamily B)	0.00041	0.883	0.369	0.309	0.904	0.00699	0.457585	0.517545	0.0496	0.641	0.631708	0.983	0.0225	0.362515	0.315
204770_at	TAP2 (=subfamily B)	0.0447	0.865	0.804	0.664	0.64	0.0887	0.510961	0.647896	0.588	0.959	0.893864	0.774	0.411	0.474476	0.349
208428_at	TAP2 (=subfamily B)	0.931	1	0.942	0.805	0.96	0.948	0.913938	0.923201	0.895	0.963	0.877863	0.953	0.884	0.916459	0.908
225973_at	TAP2 (=subfamily B)	0.00132	0.774	0.367	0.634	0.992	0.0967	0.540579	0.334102	0.0319	0.309	0.563821	0.83	0.0989	0.514985	0.737
*END*
